# Supplementary material for: An endosiRNA-Based Repression Mechanism Counteracts Transposon Activation during Global DNA Demethylation in Embryonic Stem Cells
Source: Cell Stem Cell. 2017 Nov 2;21(5):694–703.e7. doi: 10.1016/j.stem.2017.10.004 (PMC5678422; doi:10.1016/j.stem.2017.10.004)
Supplement: Table S1. List of Differentially Expressed Genes upon Dnmt1 KO and Dicer KO, Related to Figures 1, S1, 3, and S3 — Differentially expressed genes were called using the overlap between the SeqMonk Intensity difference as well as DESeq2. [file mmc2.xlsx]

## Sheet: Dnmt1 KO
Table S1. Genes differentially expressed between Dnmt1 KO and WT. Log2 RPM values.
Related to Figure 1, S1.
Chr	Start	End	Strand	Ensembl ID	Day 0 DNMT1 KO	Day 0 WT	Day 1 DNMT1 KO	Day 1 WT	Day 3 DNMT1 KO	Day 3 WT	Day 6 DNMT1 KO	Day 6 WT	Day 9 DNMT1 KO	Day 9 WT
1	72871077	72899048	+	ENSMUSG00000039323	8.05983	8.10312	7.95432	7.93943	7.10116	8.04829	7.06073	8.06053	7.07358	8.19109
1	94912033	94998442	-	ENSMUSG00000014602	4.14083	4.09453	5.3532	5.24179	4.50038	4.50184	3.07222	4.8946	2.81968	4.13131
2	119176965	119180117	+	ENSMUSG00000027313	3.74043	3.33665	3.87713	3.4857	3.51507	4.83187	3.19405	3.75416	2.40283	3.26635
5	28397952	28405201	+	ENSMUSG00000045294	6.36335	6.42022	6.41375	6.89523	6.21291	6.67085	6.36791	6.84842	6.17805	6.84833
5	44384864	44493271	-	ENSMUSG00000029086	2.96173	3.14611	4.15582	4.08773	3.33008	3.79363	2.02496	3.53109	1.67954	3.52441
6	92192055	92194644	-	ENSMUSG00000005892	6.47421	6.3988	7.13465	7.25609	6.04889	7.19213	5.03981	6.00037	5.95195	6.7098
8	67196936	67212589	-	ENSMUSG00000031604	6.35464	6.40899	6.11086	6.62199	6.172	6.48912	6.19575	6.46285	6.32777	6.84672
9	20711650	20757317	-	ENSMUSG00000004099	7.83525	7.81782	5.19493	7.79553	5.10266	7.83537	5.35	7.95472	5.2839	7.92285
10	87922314	87935980	+	ENSMUSG00000020059	3.07129	2.76591	3.3514	3.53355	2.31857	3.17552	1.35105	3.49234	0.856685	2.89716
11	11830511	11938686	-	ENSMUSG00000020176	7.28271	7.29228	7.42737	7.28409	7.20246	7.21928	5.19417	7.15861	5.34485	7.2021
13	8884852	8891641	+	ENSMUSG00000058258	5.58415	5.57349	5.27977	5.70935	5.22596	5.47843	5.13713	5.16684	5.27269	5.76183
13	97418922	97440891	-	ENSMUSG00000021670	6.86496	6.91419	6.85124	7.24041	6.75121	7.0449	6.87533	7.17596	6.88853	7.38433
14	49277354	49287319	-	ENSMUSG00000021848	4.33536	4.52924	4.33839	4.49349	3.35552	5.16451	2.01611	4.22802	2.9045	4.76882
14	56159103	56168854	+	ENSMUSG00000040618	5.36091	5.27332	4.71145	4.71813	4.46822	5.41513	4.13365	4.43664	3.43922	4.44555
15	59146636	59162747	+	ENSMUSG00000022351	5.82353	5.84688	5.60478	6.1298	5.52463	5.88785	5.52379	5.62796	5.63146	6.05915
X	149574524	149606486	+	ENSMUSG00000041658	4.19016	3.99116	4.17718	4.20018	3.37605	4.31988	2.49888	3.34319	3.17566	4.08733
1	40486415	40522260	+	ENSMUSG00000026069	1.59115	1.62914	2.12972	1.85287	2.50168	1.69986	1.46795	0.219683	4.09328	2.54572
1	45368383	45406551	+	ENSMUSG00000026043	4.83448	4.51964	4.71064	4.40621	4.92444	4.2002	4.4814	3.05088	5.97384	4.42053
1	45431166	45560127	-	ENSMUSG00000026042	5.06289	4.7387	4.57447	4.19037	5.4051	4.4359	4.72242	3.37467	5.76531	4.34954
1	135971747	135975697	-	ENSMUSG00000020423	4.89405	4.85026	5.68948	4.91721	5.88561	5.0889	5.36361	5.25809	5.32305	4.98318
1	151947254	151955140	+	ENSMUSG00000032487	3.07567	2.80501	3.32437	2.21312	4.268	3.1496	2.91198	2.06889	4.30445	3.15319
1	153418316	153569069	+	ENSMUSG00000026483	5.26186	5.22309	5.29165	5.12611	5.89219	5.35814	5.84677	4.85518	5.7251	5.40029
1	154246960	154357825	+	ENSMUSG00000032649	-1.68478	-2.6299	-1.80711	-2.33852	0.461395	-2.21876	1.33147	-2.5598	1.59975	-1.43121
1	154969886	155033577	-	ENSMUSG00000026479	3.42175	3.52934	3.81293	3.5768	5.07766	3.85557	4.11838	3.4329	3.89228	3.68248
1	167579076	167638225	-	ENSMUSG00000040723	-1.46449	-1.19102	-0.475631	-0.975924	0.168112	-1.37119	1.45056	-1.90574	2.0649	-1.90498
1	168028284	168058029	-	ENSMUSG00000026564	4.02637	3.77422	3.73698	3.6489	4.0798	3.84305	3.89901	2.489	4.88899	3.75526
1	173319085	173340371	+	ENSMUSG00000048865	1.28326	1.08345	1.04375	0.735208	2.05814	0.608298	2.72964	0.287772	2.75608	0.375961
1	182823239	182829234	+	ENSMUSG00000066652	5.60857	5.57766	6.57834	6.37937	7.6972	6.98609	7.38094	5.91569	7.39587	5.80029
2	13197965	13413551	-	ENSMUSG00000026726	6.46925	6.66954	7.11967	6.95525	7.42947	7.37801	7.24312	6.41248	7.25144	5.47385
2	27741945	27895034	+	ENSMUSG00000026837	5.37944	5.17817	5.43057	5.26091	5.86154	5.0456	5.87095	4.98534	6.18879	5.20414
2	30744991	30758819	-	ENSMUSG00000050737	2.39474	2.30384	2.51617	2.33154	3.45163	2.09089	3.20602	1.8135	3.65596	2.75931
2	31325727	31376192	+	ENSMUSG00000076441	6.63218	6.51563	6.43048	6.2936	7.05783	6.37251	7.58393	6.57235	7.44085	6.38007
2	35111927	35163420	+	ENSMUSG00000026879	5.04643	4.81841	5.08544	4.79411	5.81307	5.2237	4.78805	4.12029	6.04046	4.90401
2	69262397	69424122	-	ENSMUSG00000027070	7.92408	7.95754	8.01425	7.95581	8.36239	8.45818	7.93997	7.29199	8.16966	6.75698
2	76542037	76820604	-	ENSMUSG00000051747	5.03254	4.97404	3.94526	3.82647	3.95531	3.94196	5.01818	3.6285	5.84143	4.71918
2	84273012	84316932	-	ENSMUSG00000027082	5.04914	4.97491	5.03694	5.07432	5.82583	5.28306	6.21913	4.86058	6.28058	4.8885
2	84638985	84650333	+	ENSMUSG00000027078	0.950696	0.84268	1.48676	1.37555	3.08094	1.36213	3.80111	0.749655	3.71682	1.11173
2	84651333	84662809	-	ENSMUSG00000027077	-0.287259	-0.67405	-0.156916	-0.800114	1.68885	-0.841321	3.04315	-0.435837	3.76168	-0.828977
2	102651298	102741822	-	ENSMUSG00000005087	3.35518	3.08708	3.05886	2.74832	3.90906	2.90829	2.72422	1.37288	4.58544	2.93332
2	110495358	110791080	-	ENSMUSG00000074968	2.30902	2.44298	2.99782	2.39827	4.18326	2.45674	3.8927	2.85451	3.97499	2.90921
2	113586321	113598803	-	ENSMUSG00000074934	4.77112	4.50824	3.4006	3.38098	3.69042	3.47198	3.83199	1.95297	5.03928	3.65966
2	117937612	117952869	+	ENSMUSG00000040152	7.5178	7.35323	7.54874	7.07859	8.53509	7.68989	7.62712	6.68257	8.15239	7.52396
2	125126330	125333729	-	ENSMUSG00000027204	4.44909	4.18974	4.45191	4.16593	4.85286	4.18434	4.57711	3.48439	5.64028	4.5599
2	127250935	127261828	+	ENSMUSG00000046338	1.47123	1.2901	1.85385	1.17536	3.14488	1.77416	3.77678	1.8734	3.40407	1.79972
2	130509849	130523255	-	ENSMUSG00000074796	2.04109	2.14605	3.11614	2.23979	3.45219	2.31129	3.74332	3.10392	3.05858	2.32077
2	130894956	130912501	-	ENSMUSG00000027322	3.10285	3.55969	3.39817	2.62804	3.13188	2.68583	3.40033	2.16777	3.81925	2.7982
3	14886426	14900769	+	ENSMUSG00000027562	3.95173	3.7474	4.07969	3.89125	5.21185	3.84202	4.61414	2.80876	4.84282	3.00142
3	61168429	61172625	+	ENSMUSG00000036894	3.30047	3.38596	3.91574	3.25906	3.9013	3.21272	3.79616	3.255	3.38749	3.34549
3	88285070	88313878	-	ENSMUSG00000028063	5.21911	5.09422	5.10858	4.94433	5.80242	5.0783	5.6708	4.73378	6.14996	4.94343
3	90407692	90409967	+	ENSMUSG00000001020	3.89437	3.46341	3.67342	3.36096	4.20994	3.28127	2.66976	1.47235	5.43024	3.95676
3	90416816	90418336	+	ENSMUSG00000001025	5.15109	4.90146	4.86545	4.62125	5.66636	4.79547	4.51122	3.2664	6.20603	5.04729
3	93359002	93368565	+	ENSMUSG00000041959	5.00296	4.96701	5.22357	5.10528	5.91798	5.25806	5.66352	4.46058	5.95185	4.73327
3	95363599	95391593	+	ENSMUSG00000028109	2.89705	2.75313	2.46052	2.42588	3.45647	2.04262	4.75933	2.51459	4.76893	2.51232
3	107543966	107563387	-	ENSMUSG00000014599	2.53919	2.47726	3.03555	2.69989	4.30284	3.27266	2.63667	1.81565	4.14903	3.39183
3	135148575	135234368	+	ENSMUSG00000028164	5.4523	5.4464	5.36404	5.31833	6.21758	6.10125	6.05632	5.15523	6.8007	5.69025
3	145309935	145312949	-	ENSMUSG00000028195	4.63719	4.67853	6.19725	5.07113	6.31894	5.53964	5.32931	5.37841	5.55693	5.20913
4	11083578	11101526	+	ENSMUSG00000028211	8.01363	8.03107	8.39609	8.06144	8.62256	8.08672	8.29589	8.29055	8.24972	7.9678
4	41039755	41045216	-	ENSMUSG00000028435	1.27366	1.27378	2.3071	1.50796	3.05941	1.37	3.7629	2.43265	3.51916	1.39178
4	56823807	56878060	-	ENSMUSG00000038816	5.49229	5.42764	4.90951	4.80703	5.88238	5.33101	5.89456	4.48483	6.36092	5.33046
4	58448127	58566770	-	ENSMUSG00000038668	2.30959	2.17294	2.09639	2.08618	3.10052	2.43006	3.07817	0.992717	3.89878	2.15819
4	58978311	58999991	-	ENSMUSG00000028378	3.63028	3.75338	3.7797	3.63802	4.32868	3.58063	4.10332	2.77715	4.23539	3.19608
4	63620819	63681760	-	ENSMUSG00000028364	6.41525	6.13184	5.99369	5.55324	6.54913	5.48043	6.67104	5.32366	7.3778	5.77388
4	94715725	94718913	-	ENSMUSG00000052684	2.25282	2.51431	4.03415	3.37122	4.08933	3.43089	3.06433	3.69337	3.1763	2.98804
4	127002479	127008088	-	ENSMUSG00000042367	3.6024	3.65969	4.05559	4.03195	4.85694	4.49665	5.05854	3.71775	5.21563	3.95572
4	132288881	132313167	-	ENSMUSG00000028885	3.8534	3.80525	3.2183	3.08935	3.44058	3.14188	3.93821	2.43265	4.55856	3.18464
4	133156471	133158083	-	ENSMUSG00000047281	4.4997	4.37067	5.05689	4.90416	6.11951	5.1754	5.30468	4.5131	5.36098	4.6626
4	145881315	145887868	+	ENSMUSG00000078499	6.41825	6.33242	6.14105	6.0336	6.65435	6.19857	7.11433	5.64693	7.69757	6.28504
4	146125091	146166156	+	ENSMUSG00000066007	7.18805	7.0113	6.83863	6.76357	7.4672	6.9177	7.86601	6.41948	8.35646	6.99042
4	150228028	150243001	+	ENSMUSG00000028967	4.41311	4.27653	4.89734	4.33941	5.22769	4.72366	4.4008	4.06294	5.15577	4.62122
5	33446868	33505521	+	ENSMUSG00000011034	0.374941	0.310202	-0.350115	-0.707005	0.576924	-0.742775	1.59965	-0.148799	2.1565	-0.697459
5	37259752	37346317	+	ENSMUSG00000029120	2.6874	2.63985	3.68579	3.40326	5.30604	3.6108	5.24	2.66992	5.16465	3.23079
5	71834063	71939444	-	ENSMUSG00000049387	-1.03072	-0.529079	-1.26181	-1.74559	1.43862	-1.32996	2.39453	-2.35228	2.5909	-1.72816
5	135767574	135825895	-	ENSMUSG00000040013	-0.605562	-0.83292	-1.43863	-2.12204	1.21128	-2.32996	2.89749	-2.171	2.93881	-2.14769
5	137537374	137548142	-	ENSMUSG00000037411	5.46357	5.28095	5.8598	5.34935	6.6315	5.61003	5.83293	4.72757	6.39561	5.1818
5	138046331	138055012	-	ENSMUSG00000029718	4.80227	4.80275	4.72972	4.52227	5.50861	4.51067	5.62121	4.39124	5.96911	5.0602
6	4454814	4491543	+	ENSMUSG00000029661	5.91046	5.772	6.24356	5.71514	6.27374	5.52351	6.13324	5.16426	6.59313	5.82074
6	4697306	4710514	+	ENSMUSG00000092035	5.88902	5.95787	6.0263	5.82357	6.68044	6.02253	7.78343	6.19133	7.4387	6.18156
6	18000964	18059057	-	ENSMUSG00000010796	-3.76974	-4.07438	-4.76056	-5.65149	-0.6924	-5.49092	0.72536	-4.83196	0.669513	-5.46962
6	34548500	34725473	+	ENSMUSG00000029761	4.657	4.59369	5.18915	4.93127	6.22027	5.37991	5.27532	4.84168	5.63644	5.17556
6	83085457	83102573	+	ENSMUSG00000034930	1.76867	1.84048	2.55329	2.07543	3.11567	1.89436	3.55316	1.98922	3.70121	1.93769
6	83169822	83254939	+	ENSMUSG00000068323	0.995603	0.975927	0.745986	1.04664	2.21128	0.789772	3.08019	0.408939	3.45995	0.560578
6	91162449	91222534	+	ENSMUSG00000064080	6.62736	6.40524	6.53631	6.16936	6.91295	6.26239	6.63769	5.77832	7.23807	6.29559
6	125228292	125236060	-	ENSMUSG00000067702	1.32861	1.69876	2.15727	1.83446	3.12096	1.36941	3.24065	1.75522	2.30502	1.51427
6	135312949	135333191	+	ENSMUSG00000030208	4.52193	4.21339	4.36379	4.18226	5.26231	4.53564	4.38028	2.83915	6.15214	4.88591
7	5996763	6056751	+	ENSMUSG00000034690	-0.016975	-0.43718	-0.632913	-0.892327	0.488885	-2.30051	1.31134	-2.37852	1.88649	-1.64769
7	6656603	6683132	-	ENSMUSG00000002265	7.90434	7.89842	7.48033	7.37298	7.54226	7.01516	8.43401	7.16096	8.70369	7.44407
7	11486098	11490399	-	ENSMUSG00000091643	-1.40773	-1.34345	-3.89208	-3.59581	0.609923	-4.91492	2.23846	-3.96348	2.10578	-2.89362
7	11591071	11595896	+	ENSMUSG00000054272	1.14688	1.05239	-0.258683	-1.54604	2.59754	-0.868545	4.08928	-2.5598	4.03279	-1.17839
7	11746992	11751497	-	ENSMUSG00000090714	-0.0960074	-0.02128	-1.59959	-2.25356	1.48754	-2.28153	3.28679	-4.75596	3.30002	-2.73265
7	11891727	11896031	-	ENSMUSG00000091880	-1.73823	-1.7366	-2.28088	-3.09581	0.50865	-3.46148	2.41908	-4.83196	2.24176	-2.44017
7	11983264	11988090	+	ENSMUSG00000070828	1.41061	1.48271	-0.512409	-0.838522	2.93777	-1.12244	4.26179	-2.30251	4.38031	-0.197459
7	12099659	12104460	+	ENSMUSG00000070826	-0.0312936	0.404225	-1.59959	-1.27388	1.84159	-2.39273	3.22962	-3.46348	3.22252	-2.19746
7	25368857	25372660	-	ENSMUSG00000066721	-2.85149	-3.38718	-1.95484	-2.26977	0.640542	-1.91492	1.71144	-2.19132	1.65724	-2.80866
7	26246721	26262644	-	ENSMUSG00000074272	-0.292641	-0.66571	-0.545332	-1.21456	1.13458	-0.215551	1.51771	-2.80251	1.88999	0.35306
7	89026137	89079359	-	ENSMUSG00000025104	2.94719	2.65713	3.29115	3.35997	3.96896	2.48579	3.98359	2.37096	4.04227	2.70656
7	103319754	104059603	+	ENSMUSG00000048078	3.72288	4.02028	3.47247	3.23705	3.91182	3.67797	4.17953	2.80461	4.41233	3.77331
7	106493885	106501740	-	ENSMUSG00000070436	6.90946	6.95819	7.44735	7.25516	7.86451	7.52681	7.45899	6.86085	7.80734	6.79037
7	109006845	109019302	-	ENSMUSG00000001827	4.48969	4.48142	4.32324	4.20693	4.74476	4.53243	4.7506	3.82284	5.0731	3.70333
7	111916825	111921391	-	ENSMUSG00000043073	-2.50349	-1.7059	-3.68456	-3.54604	0.135528	-2.60757	1.41896	-3.83196	0.424994	-2.69746
7	111988771	111991117	-	ENSMUSG00000062369	-2.38849	-3.49838	-5.26056	-3.33852	0.384592	-4.99092	1.59988	-4.83196	0.943731	-4.67714
7	134357976	134362012	-	ENSMUSG00000000486	4.94108	4.87759	4.77424	4.63096	5.27989	5.24462	5.48728	4.3608	5.60091	5.15334
7	149836673	149852721	-	ENSMUSG00000048583	2.92327	3.0464	3.79115	3.39173	4.72298	3.90688	3.45777	2.82216	4.31849	3.93082
7	150820711	150835566	-	ENSMUSG00000090852	4.86339	4.93024	4.33315	4.27047	5.92527	4.33514	7.28522	4.19286	7.14268	4.50704
8	69035639	69037677	+	ENSMUSG00000025519	-0.951945	-1.14126	-1.05586	-3.49949	0.608618	-1.75396	1.3074	-3.35228	1.08727	-2.33936
8	87500811	87502617	-	ENSMUSG00000052837	4.10765	4.02998	5.09066	4.0257	4.94035	4.36108	4.59542	4.41119	4.76531	4.25006
8	88161136	88224653	-	ENSMUSG00000036902	2.65897	2.35271	2.01498	1.9441	2.44025	1.53923	3.33673	0.616458	3.61645	1.4883
8	96696518	96697467	+	ENSMUSG00000031762	5.51308	5.4685	5.55218	5.37858	6.20402	5.57938	6.45026	4.76987	6.27478	5.24199
8	109912125	109927106	-	ENSMUSG00000003849	4.01921	3.97897	3.72196	3.76367	4.46586	3.7935	4.5354	3.04493	4.84941	3.88497
9	20820404	20833241	+	ENSMUSG00000037405	4.48598	4.40758	4.57871	4.12397	4.84503	3.89277	5.55477	4.862	5.45257	4.37293
9	37209482	37221608	+	ENSMUSG00000032125	1.70275	1.57692	1.01428	0.00996166	2.34736	1.15979	3.05238	-0.166005	3.55671	1.24423
9	43942645	43950810	+	ENSMUSG00000032135	5.6027	5.70362	6.31526	5.86674	6.68491	5.91596	6.36309	6.13538	6.4652	6.06936
9	72892672	72945399	+	ENSMUSG00000032202	3.38836	3.38679	3.35427	3.08929	4.06404	3.61512	4.41673	2.99418	4.74178	3.64503
9	79446798	79566527	-	ENSMUSG00000032332	4.23981	4.19853	4.26824	3.81823	5.19426	4.29624	4.47466	3.59669	5.21662	4.42868
9	108241607	108242671	+	ENSMUSG00000063856	5.88665	5.78219	5.52788	5.35227	5.5928	5.13943	6.14066	5.44056	6.3429	5.16998
9	108564429	108586972	+	ENSMUSG00000032602	3.69409	3.66923	3.56192	3.57733	4.25613	3.72516	4.54918	3.13544	4.89535	3.536
9	110854049	110886570	+	ENSMUSG00000032495	3.64523	3.50518	3.14821	3.20382	3.63444	3.03975	4.77799	3.67833	4.94255	3.55945
10	12810594	12851500	+	ENSMUSG00000019817	0.403518	-0.0434316	0.729114	0.321314	2.35215	0.903616	2.92359	-0.802514	2.61777	0.237723
10	18564877	18576879	+	ENSMUSG00000019851	3.90427	3.99593	4.06435	3.85859	5.19427	3.94032	4.88866	3.81358	4.98193	3.94033
10	24315248	24318489	+	ENSMUSG00000019997	4.91693	4.84685	5.71817	5.00076	6.0547	5.60139	5.06398	5.07886	5.36011	5.2903
10	61956581	61990199	-	ENSMUSG00000020077	4.27559	4.45829	5.04221	4.87741	5.48004	5.546	4.78183	3.99446	5.18706	3.62363
10	62524330	62540710	+	ENSMUSG00000020072	2.69695	3.3754	3.2265	2.42434	2.31787	2.3873	2.92758	1.82264	3.31851	2.29046
10	85763117	85812251	+	ENSMUSG00000020044	4.81374	4.62228	4.20874	3.88528	5.10827	4.31997	4.39903	3.37074	5.28782	3.89778
10	89336417	90435730	+	ENSMUSG00000058589	-0.647132	-0.32623	0.42895	-0.231363	1.66811	-0.528354	1.1982	-0.349069	1.23572	0.128579
10	119798331	119913525	-	ENSMUSG00000056758	2.41123	2.56401	2.68873	2.71427	3.85508	2.93983	2.70966	1.28694	4.15735	2.59345
11	4245817	4341108	-	ENSMUSG00000020419	0.161026	0.050199	-0.984117	-0.885077	0.991962	-0.726318	2.47034	-0.691318	2.50204	-0.590878
11	4838757	4848067	-	ENSMUSG00000020396	2.65804	2.95733	2.48015	2.3559	3.22619	2.38301	3.93873	2.0248	4.10045	2.76227
11	54715955	54723879	+	ENSMUSG00000018339	1.16324	1.79097	2.11039	1.76049	3.33335	2.00527	2.96423	2.03157	2.97128	1.62755
11	61770281	62036515	+	ENSMUSG00000042331	3.57825	3.67957	4.73801	4.61433	5.13941	4.29766	4.83757	4.32833	4.53109	3.71493
11	82793131	82805332	-	ENSMUSG00000069793	3.11388	3.16801	3.21877	2.7834	3.72522	3.01176	4.39101	2.66167	4.32066	3.12193
11	83777930	83858080	+	ENSMUSG00000034940	5.92778	6.45252	6.29322	5.73219	5.84148	5.68591	6.2814	5.37453	6.43293	5.63753
11	94797538	94814356	+	ENSMUSG00000001506	4.29831	4.53185	5.1934	4.4697	5.20077	3.96976	5.41513	4.61941	4.83872	4.33694
11	95960640	95973278	-	ENSMUSG00000006056	3.62815	3.34974	2.58106	2.66004	3.72628	3.08028	4.00095	2.30525	4.68815	2.78456
11	100002124	100007434	-	ENSMUSG00000020911	1.86468	1.81257	2.47901	2.28842	4.02042	2.55367	3.39522	3.15908	3.13245	2.30271
11	100818047	100832201	-	ENSMUSG00000004044	4.21163	3.94482	4.11882	4.16038	5.13976	4.20746	4.31957	3.83268	5.55606	4.70252
12	7984454	8023641	+	ENSMUSG00000020609	3.25947	3.25578	3.60816	3.18886	5.12232	4.58518	4.01331	3.22868	3.84269	1.63419
12	29122660	29232182	-	ENSMUSG00000020633	0.78078	0.645478	0.33764	0.623884	1.70652	0.450736	3.03298	0.547706	2.90111	0.593769
12	86814840	86818223	+	ENSMUSG00000021250	0.734975	0.546237	1.95136	0.679839	1.80989	1.36429	1.97042	1.63595	1.63052	1.22499
12	105625374	105632467	+	ENSMUSG00000079012	-0.0152758	-0.319602	-0.327434	0.333626	2.10535	0.974834	2.72981	0.186126	3.57799	0.854934
12	112907566	112910549	-	ENSMUSG00000001270	5.31258	5.3191	5.46469	5.37646	6.05509	5.44601	6.18278	5.08291	6.16943	4.74906
12	114010405	114040868	-	ENSMUSG00000072812	3.45014	3.48349	4.48114	4.42694	5.33956	4.47172	5.05701	4.68915	4.99694	4.78393
13	38243197	38290446	+	ENSMUSG00000054889	3.10389	3.16683	4.22023	4.03131	5.52975	4.67483	4.59795	4.15437	4.23235	3.34276
13	62938244	62959760	-	ENSMUSG00000021456	0.255768	0.680948	-2.43863	-1.83852	1.23467	-1.48905	1.47788	-3.59499	1.95341	-0.797472
13	65278419	65307276	-	ENSMUSG00000032999	4.83781	4.81326	4.38544	4.56718	5.45531	5.02455	5.18632	4.06653	5.73368	5.21107
13	111185252	111191052	+	ENSMUSG00000021701	5.76213	5.72132	6.11147	5.53449	6.54246	5.57551	5.97318	5.69778	6.00301	5.43158
14	27644487	27704889	+	ENSMUSG00000021879	-2.26974	-1.76866	-1.54186	-1.29056	2.69296	-0.0934461	2.59321	-2.671	2.6828	-0.516174
14	66587320	66600385	+	ENSMUSG00000022037	2.8867	3.01627	3.68622	3.61048	4.43558	3.5119	4.34001	4.00279	3.88391	3.25824
15	6249788	6390712	+	ENSMUSG00000022150	3.91758	4.07294	4.37278	4.3196	4.92967	4.77459	4.55335	3.60495	4.68593	3.33494
15	51871653	51877267	+	ENSMUSG00000068522	2.04117	1.67377	1.35535	1.31108	2.59884	1.65645	3.39735	0.952967	4.05989	1.3464
15	78757155	78760895	+	ENSMUSG00000068220	5.79205	5.68667	5.77135	5.50684	6.12944	5.43173	5.57792	4.7397	6.59911	5.26692
15	100522244	100559807	-	ENSMUSG00000037280	4.87901	4.93623	4.84536	4.49397	5.7168	4.86053	5.75128	4.72533	6.05504	4.94924
15	101241534	101260744	+	ENSMUSG00000023039	0.70246	0.274426	1.15166	1.22108	3.18695	1.67192	1.72293	1.8619	1.733	1.01327
15	101827142	101834773	-	ENSMUSG00000049382	4.41484	4.43598	5.29565	5.13183	6.66268	5.69466	5.4763	5.15153	5.22923	4.35098
15	101858647	101862457	+	ENSMUSG00000023043	4.17833	4.02521	4.82	4.76798	6.16768	5.38778	5.12116	5.12967	4.70394	4.19823
16	10170319	10175004	+	ENSMUSG00000039209	1.37123	1.46625	1.79268	1.06596	4.03064	1.70196	4.26711	0.957697	4.75011	1.56357
16	13903254	13949712	+	ENSMUSG00000022679	4.88274	5.28817	5.17129	4.70094	4.92076	4.73448	5.25775	4.41386	5.36364	4.79758
16	45382248	45409166	-	ENSMUSG00000022661	-1.69923	-1.6299	-1.15692	-2.04005	1.13584	-3.21876	0.880431	-3.96348	1.85498	-3.23265
16	48310590	48319836	+	ENSMUSG00000072419	5.28059	5.13137	4.59265	4.54953	5.00182	4.93857	5.41147	4.10658	5.59301	4.73163
16	62854133	62929172	+	ENSMUSG00000022912	4.56614	4.40733	4.64928	4.41312	5.81288	4.93487	5.45415	4.04374	5.98791	4.57793
17	28279261	28311797	+	ENSMUSG00000038677	2.87172	3.09501	3.77534	3.52601	4.22035	3.21518	4.14159	3.51278	3.88526	3.15152
17	29227924	29237667	+	ENSMUSG00000023067	2.81924	2.98807	3.77219	3.00778	4.39162	3.51251	4.09731	3.8063	3.96094	3.28293
17	29964901	30107032	-	ENSMUSG00000043557	1.15936	1.56755	1.10238	0.811654	2.62156	0.87119	2.39814	0.813177	2.29715	1.19758
17	32081714	32171453	-	ENSMUSG00000002076	4.72631	4.63037	4.38979	4.37294	4.77518	4.48091	5.40071	4.24263	5.42412	4.3452
17	33692664	33744707	+	ENSMUSG00000024300	2.99656	2.99203	1.958	1.91003	2.43	1.85411	3.25757	1.13267	3.80565	2.20066
17	48558556	48572053	-	ENSMUSG00000040694	1.4588	1.34618	1.60398	1.45057	2.28591	1.24265	2.92283	0.82618	3.1325	0.229752
17	50418719	50432924	-	ENSMUSG00000010592	3.05577	3.0725	3.07086	2.83918	4.19262	3.39663	4.74711	2.35732	4.85769	3.15622
18	13130761	13151457	+	ENSMUSG00000024423	5.85226	5.6963	5.84747	5.87131	6.14439	5.81924	6.56466	5.53522	6.90836	5.51117
18	39570199	39650955	-	ENSMUSG00000024431	3.69802	3.75612	4.12029	3.59804	4.48345	3.56367	4.31383	3.52374	4.49971	3.9178
19	4040291	4042221	-	ENSMUSG00000038155	4.0402	4.11473	4.22832	3.96251	5.13524	4.33225	4.91308	4.11071	4.85247	4.31275
19	9063750	9151409	+	ENSMUSG00000069833	7.62656	7.57796	7.85714	7.61159	8.84789	8.05668	8.53271	7.25643	8.95074	8.06654
19	20447918	20465434	-	ENSMUSG00000024659	4.50841	4.29421	4.19132	3.80694	5.33313	4.35196	4.09257	2.64903	5.46859	4.29736
19	29772411	29782938	+	ENSMUSG00000024806	-1.91952	-2.22622	-4.18456	-2.70701	-0.142632	-5.41492	0.554514	-3.46348	0.763397	-2.30866
19	30620353	30624155	-	ENSMUSG00000024868	2.11092	2.19966	1.99463	2.05478	2.97128	2.34955	2.28512	0.528494	3.04819	0.943147
19	34315580	34329826	-	ENSMUSG00000035783	4.92025	4.66366	4.3301	3.71546	5.76418	4.60486	4.27936	2.99445	5.87746	4.36874
19	36186455	36194334	-	ENSMUSG00000024803	0.548055	0.466251	1.58985	1.14083	3.11041	1.56308	1.44288	1.44728	1.86098	1.39604
19	38470470	38480097	+	ENSMUSG00000044026	3.89087	3.85543	3.96633	3.88163	4.53202	4.00672	4.42357	3.12949	4.73715	3.74827
19	38598687	38859588	+	ENSMUSG00000024998	3.40152	3.28462	3.48751	3.38913	3.88484	3.60665	3.86933	2.75007	4.17605	3.60303
X	16709175	16896494	-	ENSMUSG00000025038	-0.0800499	-0.167489	-0.246299	-0.166374	1.87247	-0.16301	3.53366	0.00582191	4.10863	0.440603
X	22796397	22942208	-	ENSMUSG00000036782	6.19059	6.18199	5.72633	5.62752	6.92098	5.90012	7.77681	5.6338	7.98276	5.34091
X	35180087	35183034	+	ENSMUSG00000006200	-0.699963	-0.170464	-1.01686	-0.875522	2.89289	0.247448	3.26134	-0.281775	3.26004	-0.316209
X	35252274	35255044	-	ENSMUSG00000068048	-0.232095	-0.663345	-0.0146322	-0.613741	2.54556	0.108639	3.15627	-0.781775	3.03759	-0.654739
X	49107136	49154410	-	ENSMUSG00000055780	2.39151	2.277	2.49833	2.02134	3.93452	1.86435	4.93323	1.56945	4.94344	1.50359
X	53984964	54046523	+	ENSMUSG00000023092	4.25296	4.2912	4.5159	4.28899	5.15854	4.71959	5.01345	3.79689	5.03436	3.87386
X	66015014	66057742	+	ENSMUSG00000062170	1.23886	1.43061	1.37726	1.28205	3.03567	1.76261	3.67192	1.05735	3.96884	1.31649
X	70279327	70282442	-	ENSMUSG00000050424	2.23827	2.37369	2.29115	1.98162	3.77577	1.63022	4.70339	1.33555	4.96969	1.23005
X	70319684	70327817	-	ENSMUSG00000079845	-3.21997	-5.36686	-5.33656	-5.57549	-1.13162	-5.49092	1.15348	-4.83196	1.87641	-5.54562
X	70331632	70342434	-	ENSMUSG00000057836	-0.984811	-0.550969	-1.59959	-1.90953	1.35273	-1.36854	3.85323	-2.09499	4.40479	-3.60114
X	70352974	70363041	-	ENSMUSG00000058328	-5.74942	-5.36686	-5.33656	-5.49949	-1.86133	-5.56693	0.513111	-4.90796	1.50539	-5.54562
X	70394135	70404211	+	ENSMUSG00000072479	-4.88094	-5.44286	-5.33656	-5.65149	-2.20037	-5.56693	0.251717	-4.90796	1.34228	-5.54562
X	70437561	70448259	+	ENSMUSG00000073125	-2.06869	-1.05097	-1.59959	-1.64236	1.00621	-1.5647	3.26992	-3.42828	3.95178	-1.76965
X	70459672	70467795	+	ENSMUSG00000067768	-5.74942	-5.44286	-5.26056	-5.57549	-1.04262	-4.99092	1.25278	-4.90796	1.70101	-5.54562
X	70479027	70488469	-	ENSMUSG00000031362	-5.24942	-5.36686	-5.26056	-5.57549	-1.40789	-4.91492	1.03273	-4.83196	1.40829	-5.46962
X	70499879	70510729	-	ENSMUSG00000058147	-1.73823	-1.30222	-2.23111	-2.41452	0.209577	-2.82996	2.40376	-4.83196	3.38439	-3.38466
X	70528235	70538315	-	ENSMUSG00000067764	-5.82542	-5.44286	-5.26056	-4.78301	-1.70037	-5.49092	1.21947	-4.83196	1.9465	-5.54562
X	70884758	70888853	+	ENSMUSG00000031383	6.55452	6.58596	6.35354	6.20035	6.83854	6.11431	6.91681	5.85476	6.75881	5.80456
X	100609806	100619919	+	ENSMUSG00000031329	0.949286	0.661646	0.770389	0.550023	1.89947	-0.376515	1.89664	-1.01003	2.07247	-0.0569634
X	132606638	132619794	-	ENSMUSG00000057000	-4.01245	-2.83741	-3.23111	-4.99949	-0.473575	-4.25396	1.15093	-4.83196	1.54385	-3.39362
Y	61650	133852	-	ENSMUSG00000053211	-0.838974	-0.933737	-1.48412	-0.947842	0.374729	-0.179594	1.72498	-1.19132	2.333	-1.77921
Y	155156	180667	+	ENSMUSG00000069053	0.0168141	0.436033	0.271513	-0.244599	1.40663	0.0661633	2.52621	-1.0598	2.92227	-0.576213
Y	346986	365037	+	ENSMUSG00000069049	3.84998	3.88015	3.49554	3.72829	3.55386	3.60956	4.15599	2.85495	4.84929	2.68415
Y	433304	582202	-	ENSMUSG00000068457	3.08623	2.96068	2.36263	2.64577	2.14054	2.27232	3.05393	1.9717	3.8848	1.4635
Y	597158	623056	-	ENSMUSG00000069045	2.82521	2.82389	2.55914	2.7626	3.10469	2.66062	4.61334	1.84877	5.19691	1.74404
Y	635400	796225	-	ENSMUSG00000069044	-4.08845	-5.36686	-4.09959	-5.65149	-1.2416	-4.99092	1.03411	-4.83196	1.38278	-5.46962

## Sheet: Dicer KO
Table S1. Genes differentially expressed between Dicer KO and WT. Log2 RPM values.
Related to Figure 3, S3.
Probe	Chr	Start	End	Strand	Dicer	KO
Zbp1	2	173032113	173044424	-	3.58	-5.03
Wls	3	159502701	159598797	+	6.02	1.8
Vim	2	13495554	13504453	+	8.94	4.92
Vgll3	16	65815878	65863302	+	4.97	1.21
Tnc	4	63620819	63681760	-	9.23	0.85
Tm4sf1	3	57089533	57105841	-	4.22	-1.55
Timp3	10	85763117	85812251	+	7.58	2.1
Timp2	11	118162383	118217054	-	6.78	1.12
Thsd7a	6	12261610	12699410	-	2.92	-3.88
Thbs2	17	14802507	14831269	-	3.83	-1.17
Thbs1	2	117937612	117952869	+	9.82	3.08
Thbd	2	148230207	148233924	-	4.38	-1.88
Tgfbr2	9	115993415	116084383	-	5.38	0.33
Tbx20	9	24527648	24578746	-	5.75	1.69
Tapbp	17	34052844	34066235	+	6.42	2.46
Tagln	9	45737711	45744141	-	7.45	4.22
Syn3	10	85517870	85961641	-	6.39	0.88
Slc7a3	X	98274549	98281359	-	2.01	6.72
Sh3pxd2a	19	47334664	47538901	-	6.88	2.24
Sfmbt2	2	10292137	10516880	+	0.8	5.58
Serpine1	5	137537374	137548142	-	8.31	2.73
Serpinb9b	13	33119285	33133753	+	5.54	1.01
Serpinb2	1	109408000	109432055	+	2.95	-5.03
Sema3a	5	13125593	13602565	+	3.68	-2.88
Sdpr	1	51345970	51359803	+	4.84	-5.03
S100a6	3	90416816	90418336	+	7.67	4.35
S100a4	3	90407692	90409967	+	6.68	-1.07
Rnf128	X	136097855	136207684	+	6.74	3.3
Rian	12	110842155	110899919	+	5.38	0.41
Rab11fip5	6	85284957	85324628	-	5.24	0.65
Ptgs2	1	151947254	151955140	+	6.28	0.8
Ptges	2	30744991	30785383	-	6.15	2.16
Prss23	7	96656295	96666096	-	5.91	-0.55
Prrx1	1	165175247	165243841	-	5.4	-5.03
Ppbp	5	91197544	91199086	+	3.32	-4.88
Plau	14	21655884	21662610	+	5.04	-0.42
Plagl1	10	12810497	12851500	+	6.25	1.08
Pla2g7	17	43705047	43749150	+	6.65	2.64
Phldb1	9	44494387	44543281	-	6.16	2.96
Pdzd4	X	71038698	71070308	-	1.56	6.68
Pcdh7	5	58109260	58520590	+	4.01	-2.55
Pcdh19	X	130117402	130223532	-	4.32	-0.07
Parva	7	119571019	119735206	+	6.37	1.78
Pappa	4	64785208	65018543	+	4.14	-1.55
Nrp1	8	130882973	131029362	+	5.23	-0.97
Notum	11	120515102	120522489	-	6.45	2.96
Neat1	19	5824708	5845478	-	8.65	4.38
Myof	19	37973526	38118067	-	6.29	1.17
Msln	17	25885559	25891272	-	7.58	-0.12
Mical2	7	119369370	119498708	+	4.93	-2.07
Meg3	12	110779211	110809936	+	4.25	-2.88
Mal	2	127458962	127482431	-	4.2	-0.63
Lyz2	10	116714390	116719377	-	3.55	-3.29
Lox	18	52675723	52689521	-	5.97	-0.79
9030617O03Rik	12	102017267	102135191	+	4.79	-0.23
8030451A03Rik	4	63640888	63810958	+	4.19	-4.88
Lin28a	4	133559245	133574756	-	-0.04	8.12
Lbh	17	73267645	73291282	+	3.51	-2.55
Lars2	9	123276058	123371782	+	8.02	8.07
Krt17	11	100117531	100122343	-	7.85	2.78
Kis2	X	50095740	50098137	-	-5.05	3.86
Itgav	2	83564554	83647073	+	7.61	4.58
Inhba	13	16103684	16119044	+	3.6	-4.88
Gsto1	19	47929460	47939280	+	9.32	5.22
Grem2	1	176763916	176851950	-	4.7	-4.88
Grem1	2	113586321	113598803	-	6.99	-1.71
Gm2115	7	91677485	91726847	+	3.18	-5.03
Ghr	15	3267760	3533492	-	5.17	1.06
Fgd3	13	49356923	49415680	-	2.95	-5.03
Fbn1	2	125126330	125333729	-	6.68	1.74
Fbln2	6	91162449	91222534	+	7.38	0.83
Fat4	3	38785862	38910907	+	3.79	-1.88
F5	1	166081969	166150408	+	5.38	-0.88
Ereg	5	91503643	91522675	+	3.71	-4.88
Emp1	6	135312949	135333191	+	7.73	3.11
Egfr	11	16652206	16818161	+	5.34	0.98
Dppa3	6	122576428	122580290	+	-3.31	4.2
Dnmt3l	10	77504692	77526367	+	2.48	7.32
Dkk2	3	131748256	131843257	+	3.63	-5.03
Ddr2	1	171902439	172040632	-	4.26	-2.07
Cubn	2	13197965	13413551	-	1.58	5.55
Csf1	3	107543966	107563387	-	5.86	-1.71
Col8a1	16	57624371	57754850	-	4.49	-2.55
Col6a3	1	92663435	92740529	-	4.63	-3.29
Col6a1	10	76171537	76188913	-	3.5	-3.29
Col5a2	1	45431166	45560127	-	6.78	-0.12
Col5a1	2	27741945	27895034	+	5.85	1.08
Col2a1	15	97806033	97835155	-	5.1	0.17
Col1a2	6	4454814	4491543	+	6.19	-1.07
Col1a1	11	94797538	94814356	+	5.27	-1.42
Col12a1	9	79446798	79566638	-	6.46	-1.55
Cdh11	8	105156895	105309011	-	5.25	-1.29
Cd44	2	102651298	102741822	-	7.21	0.03
Ccnd2	6	127075797	127101066	-	5.54	0.83
Ccdc80	16	45093515	45128037	+	5.61	-2.07
Cav1	6	17256335	17291452	+	6.53	-0.35
Casq2	3	101890338	101950437	+	6.27	-0.97
Camk2d	3	126299220	126547972	+	6.51	2.32
Bgn	X	70728941	70741272	+	6.02	-2.07
Axl	7	26542292	26573724	-	6	0.58
Atxn1	13	45650262	46060345	-	4.41	-1.07
Aspa	11	73118494	73140309	-	5.64	0.52
App	16	84954685	85173952	-	5.11	0.55
Apob	12	7984454	8023641	+	6.08	1.62
Anxa3	5	97222404	97274987	+	6.69	2.17
Anxa1	19	20447918	20465434	-	7.12	2.99
Ahnak	19	9063750	9151409	+	10.22	6.88
Actg2	6	83462899	83486259	-	3.35	-5.03
Acta2	19	34315580	34329826	-	7.85	1.1
9930013L23Rik	7	91081367	91235012	-	4.41	-1.42
