# Supplementary material for: An endosiRNA-Based Repression Mechanism Counteracts Transposon Activation during Global DNA Demethylation in Embryonic Stem Cells
Source: Cell Stem Cell. 2017 Nov 2;21(5):694–703.e7. doi: 10.1016/j.stem.2017.10.004 (PMC5678422; doi:10.1016/j.stem.2017.10.004)
Supplement: Data S1. Raw Code to Analyze TEs, Related to Figures 1, 2, 3, and 4 [file mmc3.zip]

Archive with 16 entries (13 files):
- Data_S1/
- Data_S1/DicerKO_RNAseq_TE_analysis.Rmd
- __MACOSX/
- __MACOSX/Data_S1/
- __MACOSX/Data_S1/._DicerKO_RNAseq_TE_analysis.Rmd
- Data_S1/Directionality_analysis.Rmd
- __MACOSX/Data_S1/._Directionality_analysis.Rmd
- Data_S1/Histone_modifications_TEs.Rmd
- __MACOSX/Data_S1/._Histone_modifications_TEs.Rmd
- Data_S1/RNAseq_analysis_TEs.Rmd
- __MACOSX/Data_S1/._RNAseq_analysis_TEs.Rmd
- Data_S1/Sense_Antisense_TEs.Rmd
- __MACOSX/Data_S1/._Sense_Antisense_TEs.Rmd
- Data_S1/TE_retained_methylation.R
- __MACOSX/Data_S1/._TE_retained_methylation.R
- __MACOSX/._Data_S1
