# Supplementary material for: An endosiRNA-Based Repression Mechanism Counteracts Transposon Activation during Global DNA Demethylation in Embryonic Stem Cells
Source: Cell Stem Cell. 2017 Nov 2;21(5):694–703.e7. doi: 10.1016/j.stem.2017.10.004 (PMC5678422; doi:10.1016/j.stem.2017.10.004)
Supplement: Data S1. Raw Code to Analyze TEs, Related to Figures 1, 2, 3, and 4 [file mmc3.zip › Data_S1/DicerKO_RNAseq_TE_analysis.Rmd]

---
title: "Dicer KO RNAseq TE analysis"
author: "Simon Andrews"
date: "30/06/2016"
output: html_document
---
We’re starting from a seqmonk report file. The file details raw read counts over all instances of every repeat in the genome. We have pre-filtered the repeat list to remove repeat instances which are within 2kb of a gene. We did this to avoid getting mixed signals in the data - we want to know that the signal we see here definitely comes from trancription of the repeat itself and not just from an unprocessed transcript of a surrounding gene where the repeat is in the intron. The reason for adding the extra 2kb was that I also found that there were a number of mis-annotated 3’ UTRs which were longer than annotated and were overlapping repeat instances

To allow for correction We’ve also made a data store summary so we can get the total size of the libraries. For the RNA-Seq the data was well normalised when doing a simple global correction to library size, so this same normalisation should be OK for the repeats too.

```{r}
library(gplots)
library(pheatmap)

read.delim("repeat_data_total_counts_dicer.txt") -> data.store.summary
read.delim("raw_repeat_class_counts_dicer.txt",check.names=FALSE) -> raw.counts
```

Strip out all of the positional information for now to just leave the repat class and the counts in the different data sets.

```{r}
raw.counts[,c(1,13:ncol(raw.counts))] -> raw.counts
head(raw.counts)
```

We can now make up a dataset which is the sum of the counts for each repeat class so we can see which repeat classes are likely to be interesting

```{r}
by(raw.counts[,2:ncol(raw.counts)],raw.counts$Probe,apply,2,sum) -> per.repeat.sums
as.data.frame(t(as.data.frame(lapply(per.repeat.sums,as.vector)))) -> per.repeat.sums
colnames(per.repeat.sums) <- data.store.summary$DataStore

```

Now we’ve got the summed counts per class per sample we can correct by the total counts so that we convert to the proportion of the library

```{r}
apply(per.repeat.sums,1,function(x) x/(data.store.summary$Total.Read.Count/1000000)) -> per.repeat.library.proportion
```

We can now plot out the library proportions so we can see the relative amount of expression in the different repeat classes and which have a reasonable absolute level of expression.

```{r}
heatmap.2(t(per.repeat.library.proportion),trace="none",Colv = FALSE,col=colorRampPalette(c("white","red")))
```

We can see that a very small number of the repeat classes have levels of expression way above the rest. We can also see even at this stage that the amount of the strongest classes is obviously increased in the KO samples and that the increase strengthens from D3 to D6 and onwards.

Next we can try to extract out the repeat categories which are shown to be present at a reasonable absolute level, and which show an increase in the KO so we can focus on profiling these more closely.

Up to this point we’ve not cared about how many instances of each repeat there are, but we should care about this now since otherwise we’ll just end up selecting for categories with a lot of repeats. We can therefore do an averaged count per class rather than a sum.

```{r}
by(raw.counts[,2:ncol(raw.counts)],raw.counts$Probe,apply,2,mean) -> per.repeat.means
as.data.frame(t(as.data.frame(lapply(per.repeat.means,as.vector)))) -> per.repeat.means
colnames(per.repeat.means) <- data.store.summary$DataStore

t(apply(per.repeat.means,1,function(x) x/(data.store.summary$Total.Read.Count/1000000))) -> per.repeat.means
```

We can now look at the distriubtion of these values and use a standard boxplot approach to find outliers.

```{r}
hist(unlist(per.repeat.means),breaks=1000,xlim=c(0,0.05))
range(unlist(per.repeat.means))
```

We can see that for most repeat classes we have an average of < 1 read per repeat per sample, but some repeats have relatively high coverages of multiple reads per instance.

We can use a standard outlier filtering approach to get a cutoff of counts which are unusually high so we can use that to get a filtered set.

```{r}
quantile(unlist(per.repeat.means),0.25) -> upper.quartile
upper.quartile+((upper.quartile*2)*3) -> per.repeat.mean.outlier.cutoff
```

Let’s see which classes have a mean count which is above the cutoff in at least 1 sample

```{r}
apply(per.repeat.means,1,function(x)sum(x>per.repeat.mean.outlier.cutoff)>=1) -> higher.coverage.repeats
sum(higher.coverage.repeats)
names(higher.coverage.repeats)[higher.coverage.repeats]
```

Now let’s plot out the profile for these repeats only

```{r}
pheatmap(t(apply(per.repeat.means[higher.coverage.repeats,],1,function(x)x-mean(x))),
         cluster_rows = FALSE, 
         cluster_cols = FALSE,
         color = colorRampPalette(c("red2","white","green2"))(50))
```

We can’t use the STDEV to identify changing repeats since we only have 2 samples so we’ll just take anything which changes by 2x

```{r}
apply(per.repeat.means[higher.coverage.repeats,],1,function(x) (x[1]/x[2]) >=1.5) -> upregulated.boolean
apply(per.repeat.means[higher.coverage.repeats,],1,function(x) (x[2]/x[1]) >=1.5) -> downregulated.boolean

sum(upregulated.boolean)
sum(downregulated.boolean)
rownames(per.repeat.means[higher.coverage.repeats,])[upregulated.boolean]
rownames(per.repeat.means[higher.coverage.repeats,])[downregulated.boolean]
```

We are now only showing upregulated TEs.

```{r}
pheatmap(t(apply(per.repeat.means[names(upregulated.boolean)[upregulated.boolean],],1,function(x)x-mean(x))),
         cluster_rows = FALSE, 
         cluster_cols = FALSE
)
```
