# Supplementary material for: An endosiRNA-Based Repression Mechanism Counteracts Transposon Activation during Global DNA Demethylation in Embryonic Stem Cells
Source: Cell Stem Cell. 2017 Nov 2;21(5):694–703.e7. doi: 10.1016/j.stem.2017.10.004 (PMC5678422; doi:10.1016/j.stem.2017.10.004)
Supplement: Data S1. Raw Code to Analyze TEs, Related to Figures 1, 2, 3, and 4 [file mmc3.zip › Data_S1/Directionality_analysis.Rmd]

---
title: "Directionality Analysis"
author: "Simon Andres"
date: "08/08/2016"
output: html_document
---
This analysis looks at the proportion of repeat instances in different classes which overlap with genes to see if there is a bias for them being situated within a gene. We also look at whether the overlaps are on the sense or antisense strands.

The data was previously collated in a seqmonk project so we’re just plotting it here.

```{r}
setwd("D:/Illumina Analysis/Rebecca Berrens/Dnmt1KO/Repeat_locations/Repeat_Directionality/")

read.delim("directionality_data.txt",row.names=1) -> direction.data

direction.data$PercentSense <- (direction.data$Sense/direction.data$Total)*100
direction.data$PercentAntiSense <- (direction.data$Antisense/direction.data$Total)*100

direction.data$sense.bias = direction.data$PercentSense - direction.data$PercentAntiSense

direction.data[rev(order(direction.data$sense.bias)),] -> direction.data

direction.data

par(mar=c(5,10,4,2))
barplot(direction.data$PercentSense,
        horiz=TRUE,
        names.arg=rownames(direction.data),
        las=1,
        xlim=c(-15,15),
        col="red3",
        xlab="Percentage overlapping Genes",
        main="Proportion and direction of repeat overlaps with genes")

par(new=TRUE)
barplot(0-direction.data$PercentAntiSense,
        horiz=TRUE,
        las=1,
        xlim=c(-15,15),
        col="blue3",
        axes=FALSE,
        axisnames=FALSE)

legend("topright",c("Sense","Antisense"),fill=c("red3","blue3"))
```
