# Supplementary material for: An endosiRNA-Based Repression Mechanism Counteracts Transposon Activation during Global DNA Demethylation in Embryonic Stem Cells
Source: Cell Stem Cell. 2017 Nov 2;21(5):694–703.e7. doi: 10.1016/j.stem.2017.10.004 (PMC5678422; doi:10.1016/j.stem.2017.10.004)
Supplement: Data S1. Raw Code to Analyze TEs, Related to Figures 1, 2, 3, and 4 [file mmc3.zip › Data_S1/Histone_modifications_TEs.Rmd]

---
title: "Histone modification analysis over TEs"
author: "Simon Andrews"
date: "04/07/2016"
output: html_document
---

This analysis looks at the set of intesting repeat families we found from the RNA-Seq analysis (basically those which were upregulated upon loss of methylation). We want to see here what the pattern of histone mark enrichment in these repeats is, and whether this seems to be affected by the demethylation / change in expression.

```{r}
setwd("D:/Illumina Analysis/Rebecca Berrens/Dnmt1KO/Histone ChIP/Histone_count_tables/")
library(pheatmap)
```


These are the interesting repeats from the RNA-Seq analysis:

```{r}
interesting.repeats <- c("RLTR45.int","IAPEz.int","MERVL.int","MMERVK9C_I.int","ETnERV2.int","RLTR9E","RLTR1B","IAPLTR3.int","ORR1B1.int","IAP.d.int","MMERVK10C.int","ERVB4_1B.LTR_MM","L1Md_Gf","LTRIS2","RLTR14.int","RMER16.int")
```


Let’s load in the data we collected. I did a separate seqmonk export for each different mark, again using the set of repeats not within 3kb of a gene to be completely consistent with the other analyses.

```{r}
read.delim("total_counts.txt",row.names=1) -> total.count.table

total.count.table$Total.Read.Count -> total.counts
names(total.counts) <- rownames(total.count.table)

list.files(pattern = "table.txt") -> count.tables

count.tables
```

```{r}
read.interesting.proportions <- function(file) {

  # Read the data
  read.delim(file) -> raw.counts
  # Extract just the repeat name and count columns
  raw.counts[,c(1,13:17)] -> raw.counts

  by(raw.counts[,2:6],raw.counts$Probe,apply,2,sum) -> per.repeat.sums
  as.data.frame(t(as.data.frame(lapply(per.repeat.sums,as.vector)))) -> per.repeat.sums
  colnames(per.repeat.sums) <- colnames(raw.counts)[2:6]

  apply(per.repeat.sums,1,function(x) x/total.counts[colnames(per.repeat.sums)]) -> per.repeat.proportions


  # Extract out the interesting repeat classes from the expression study

  as.data.frame(per.repeat.proportions)[,colnames(per.repeat.proportions) %in% interesting.repeats] -> per.repeat.proportions.interesting

  return(t(per.repeat.proportions.interesting))

}

lapply(count.tables,read.interesting.proportions) -> interesting.proportion.data
do.call(cbind, interesting.proportion.data) -> interesting.proportion.data
```

Since the input sample is in each set we’ll remove the duplicate copies of this

```{r}
interesting.proportion.data[,!duplicated(colnames(interesting.proportion.data))] -> interesting.proportion.data

```

Now we can plot out the whole set of data to see which marks are enriched compared to input, and whether the patterning varies between different marks.

```{r}
pheatmap(interesting.proportion.data,scale = "row",cluster_cols = FALSE, main="Enrichment of histone marks")

```

What we don’t really clearly see from this plot is the effect of the KO. Some of the KOs do look different, but the patterning is somewhat noisy and inconsistent.

To get a better view of this we can create a subtracted dataset where we look at the differences between the WT and KO equivalent samples so we can focus on the differences.

```{r}
interesting.proportion.data[,c(3,5,7,9,11,13)] - interesting.proportion.data[,c(2,4,6,8,10,12)] -> interesting.proportion.diffs
```

We can then plot these out, either as absolute differences to look for the largest changes, or as relative differences to try to focus on patterning.

```{r}
pheatmap(interesting.proportion.diffs,scale="row",cluster_cols = FALSE, main="Normalised relative enrichment of histone marks between WT/KO")
```
