# Supplementary material for: An endosiRNA-Based Repression Mechanism Counteracts Transposon Activation during Global DNA Demethylation in Embryonic Stem Cells
Source: Cell Stem Cell. 2017 Nov 2;21(5):694–703.e7. doi: 10.1016/j.stem.2017.10.004 (PMC5678422; doi:10.1016/j.stem.2017.10.004)
Supplement: Data S1. Raw Code to Analyze TEs, Related to Figures 1, 2, 3, and 4 [file mmc3.zip › Data_S1/RNAseq_analysis_TEs.Rmd]

---
title: "RNAseq TE Expression Heatmap"
author: "Simon Andrews"
date: "5 February 2016"
output: html_document
---

```{r}
setwd("D:/Illumina Analysis/Rebecca Berrens/Dnmt1KO/Repeat Heatmap/")
```

We're starting from a seqmonk report file.  The file details raw read counts
over all instances of every repeat in the genome.  I've pre-filtered the 
repeat list to remove repeat instances which are within 2kb of a gene.  I did 
this to avoid getting mixed signals in the data - we want to know that the 
signal we see here definitely comes from trancription of the repeat itself
and not just from an unprocessed transcript of a surrounding gene where the
repeat is in the intron.  The reason for adding the extra 2kb was that I 
also found that there were a number of mis-annotated 3' UTRs which were 
longer than annotated and were overlapping repeat instances

To allow for correction I've also made a data store summary so I can get
the total size of the libraries.  For the RNA-Seq the data was well normalised
when doing a simple global correction to library size, so this same normalisation
should be OK for the repeats too.

```{r}
read.delim("data_store_summary_report.txt") -> data.store.summary
read.delim("raw_counts_repeats_not_within_2kb_of_gene.txt",check.names=FALSE) -> raw.counts
```

Strip out all of the positional information for now to just leave the repat
class and the counts in the different data sets.

```{r}
raw.counts[,c(1,13:24)] -> raw.counts
head(raw.counts)
```


We can now make up a dataset which is the sum of the counts for each repeat
class so we can see which repeat classes are likely to be interesting

```{r}
by(raw.counts[,2:13],raw.counts$Probe,apply,2,sum) -> per.repeat.sums
as.data.frame(t(as.data.frame(lapply(per.repeat.sums,as.vector)))) -> per.repeat.sums
colnames(per.repeat.sums) <- data.store.summary$DataStore
```

Now we've got the summed counts per class per sample we can correct by the 
total counts so that we convert to the proportion of the library

```{r}
apply(per.repeat.sums,1,function(x) x/data.store.summary$Total.Read.Count) -> per.repeat.library.proportion
```

We can now plot out the library proportions so we can see the relative amount
of expression in the different repeat classes and which have a reasonable 
absolute level of expression.

```{r fig.height=12,fig.width=9}
library(gplots)
heatmap.2(t(per.repeat.library.proportion),trace="none",Colv = FALSE,col=colorRampPalette(c("white","red")))
```
We can see that a very small number of the repeat classes have levels of 
expression way above the rest.  We can also see even at this stage that
the amount of the strongest classes is obviously increased in the KO samples
and that the increase strengthens from D3 to D6 and onwards.

Next we can try to extract out the repeat categories which are shown to 
be present at a reasonable absolute level, and which show an increase 
in the KO so we can focus on profiling these more closely.

Up to this point we've not cared about how many instances of each repeat
there are, but we should care about this now since otherwise we'll just
end up selecting for categories with a lot of repeats.  We can therefore
do an averaged count per class rather than a sum.

```{r}
by(raw.counts[,2:13],raw.counts$Probe,apply,2,mean) -> per.repeat.means
as.data.frame(t(as.data.frame(lapply(per.repeat.means,as.vector)))) -> per.repeat.means
colnames(per.repeat.means) <- data.store.summary$DataStore

t(apply(per.repeat.means,1,function(x) x/(data.store.summary$Total.Read.Count/1000000))) -> per.repeat.means
```


We can now look at the distriubtion of these values and use a standard boxplot
approach to find outliers.

```{r fig.height=12,fig.width=9}
hist(unlist(per.repeat.means),breaks=1000,xlim=c(0,0.05))
range(unlist(per.repeat.means))
```

We can see that for most repeat classes we have an average of < 1 read
per repeat per sample, but some repeats have relatively high coverages of
multiple reads per instance.

We can use a standard outlier filtering approach to get a cutoff of 
counts which are unusually high so we can use that to get a filtered set.

```{r}
quantile(unlist(per.repeat.means),0.25) -> upper.quartile
upper.quartile+((upper.quartile*2)*3) -> per.repeat.mean.outlier.cutoff
```

Let's see which classes have a mean count which is above the cutoff in
at least 3 samples

```{r}
apply(per.repeat.means,1,function(x)sum(x>per.repeat.mean.outlier.cutoff)>=3) -> higher.coverage.repeats
sum(higher.coverage.repeats)
names(higher.coverage.repeats)[higher.coverage.repeats]
```

Now let's plot out the profile for these repeats only

```{r fig.height=12,fig.width=9}
heatmap.2(per.repeat.means[higher.coverage.repeats,],trace="none",Colv = FALSE,col=colorRampPalette(c("white","red")),symbreaks=FALSE,margins=c(5,8))
```

Try the same thing with per-repeat normalisation

```{r fig.height=12,fig.width=9}
heatmap.2(t(apply(per.repeat.means[higher.coverage.repeats,],1,function(x)x-median(x))),trace="none",Colv = FALSE,col=colorRampPalette(c("white","red")),symbreaks=FALSE,margins=c(5,8))
```

We can now try to select for classes where we see a signficant difference to the WT in any KO.  Since
we have a set of WT values we'll calculate a mean / sd for each and then apply a standard z-score
significance (+/- 1.64 SDs == p0.05) and take anything where the KO values are above/below that

```{r}
grepl("-",rownames(per.repeat.library.proportion)) -> wt.sample.booleans
apply(per.repeat.means[higher.coverage.repeats,wt.sample.booleans],1,mean) -> high.expressed.wt.means
apply(per.repeat.means[higher.coverage.repeats,wt.sample.booleans],1,sd) -> high.expressed.wt.sds
```

Find classes which are upregulated and get the p-values (p<0.05) - we correct for the number of classes x number of KO samples x 2 for up/down

```{r}
(apply(per.repeat.means[higher.coverage.repeats,!wt.sample.booleans],1,max) - high.expressed.wt.means) / high.expressed.wt.sds -> upper.high.expressed.ko.zscores
pnorm(-abs(upper.high.expressed.ko.zscores)) * sum(higher.coverage.repeats)*5*2 < 0.05 -> upregulated.high.expressed.boolean

(apply(per.repeat.means[higher.coverage.repeats,!wt.sample.booleans],1,min) - high.expressed.wt.means) / high.expressed.wt.sds -> lower.high.expressed.ko.zscores
pnorm(-abs(lower.high.expressed.ko.zscores)) * sum(higher.coverage.repeats)*5*2 < 0.05 -> downregulated.high.expressed.boolean

sum(upregulated.high.expressed.boolean)
sum(downregulated.high.expressed.boolean)
```

We only have classes which are upregulated so we don't need to worry about the downregulated ones.

We can repeat the last plot with this filtered set.

```{r fig.height=12,fig.width=9}
heatmap.2(t(apply(per.repeat.means[higher.coverage.repeats,][upregulated.high.expressed.boolean,],1,function(x)x-median(x))),trace="none",Colv = FALSE,col=colorRampPalette(c("white","red")),symbreaks=FALSE,margins=c(5,8))
```

We can also do the same thing with the pheatmap library which will let us convert our differences to z-scores and to group the repeat classes by their profile across all samples.

```{r fig.height=12,fig.width=9,warning=FALSE,message=FALSE}
library(pheatmap)
pheatmap(per.repeat.means[higher.coverage.repeats,][upregulated.high.expressed.boolean,],scale = "row",cluster_cols = FALSE, cluster_rows = TRUE,fontsize = 16)
```
