# Supplementary material for: An endosiRNA-Based Repression Mechanism Counteracts Transposon Activation during Global DNA Demethylation in Embryonic Stem Cells
Source: Cell Stem Cell. 2017 Nov 2;21(5):694–703.e7. doi: 10.1016/j.stem.2017.10.004 (PMC5678422; doi:10.1016/j.stem.2017.10.004)
Supplement: Data S1. Raw Code to Analyze TEs, Related to Figures 1, 2, 3, and 4 [file mmc3.zip › Data_S1/Sense_Antisense_TEs.Rmd]

---
title: "Sense/Antisense TEs"
author: "Simon Andrews"
date: "30/06/2016"
output: html_document
---

We’re redoing the repeat expression analysis, but in a directional manner this time. We have two sets of counts for sense/antisense.

```{r}
read.delim("../repeat_data_total_counts.txt") -> data.store.summary
read.delim("raw_repeat_class_counts_sense.txt",check.names=FALSE) -> raw.counts.sense
read.delim("raw_repeat_class_counts_antisense.txt",check.names=FALSE) -> raw.counts.anti
```

Strip out all of the positional information for now to just leave the repat class and the counts in the different data sets.

```{r}
raw.counts.sense[,c(1,13:ncol(raw.counts.sense))] -> raw.counts.sense
raw.counts.anti[,c(1,13:ncol(raw.counts.anti))] -> raw.counts.anti
```

We can now make up mean counts for each repeat type.

```{r}
by(raw.counts.sense[,2:ncol(raw.counts.sense)],raw.counts.sense$Probe,apply,2,mean) -> per.repeat.means.sense
as.data.frame(t(as.data.frame(lapply(per.repeat.means.sense,as.vector)))) -> per.repeat.means.sense
colnames(per.repeat.means.sense) <- data.store.summary$DataStore

by(raw.counts.anti[,2:ncol(raw.counts.anti)],raw.counts.anti$Probe,apply,2,mean) -> per.repeat.means.anti
as.data.frame(t(as.data.frame(lapply(per.repeat.means.anti,as.vector)))) -> per.repeat.means.anti
colnames(per.repeat.means.anti) <- data.store.summary$DataStore

t(apply(per.repeat.means.sense,1,function(x) x/(data.store.summary$Total.Quantitation/1000000))) -> per.repeat.means.sense

t(apply(per.repeat.means.anti,1,function(x) x/(data.store.summary$Total.Quantitation/1000000))) -> per.repeat.means.anti
```

We only care about the set of repeat classes we identified in the original expression analysis so let’s get just those.

```{r}
interesting.repeats <- c("RLTR45.int","IAPEz.int","MERVL.int","MMERVK9C_I.int","ETnERV2.int","RLTR9E","RLTR1B","IAPLTR3.int","ORR1B1.int","IAP.d.int","MMERVK10C.int")

per.repeat.means.anti[interesting.repeats,grepl("\\+",colnames(per.repeat.means.anti))] -> per.repeat.means.anti
per.repeat.means.sense[interesting.repeats,grepl("\\+",colnames(per.repeat.means.sense))] -> per.repeat.means.sense
```

Now we can plot these out

```{r}
plot.repeat <- function (repeat.name) {

  sense.data <- as.numeric(per.repeat.means.sense[repeat.name,])
  names(sense.data) <- colnames(per.repeat.means.sense)
  anti.data <- as.numeric(per.repeat.means.anti[repeat.name,])
  names(anti.data) <- colnames(per.repeat.means.anti)
  
  barplot(sense.data,
          ylim=c(-0.05,0.15),
          main=paste("Sense Antisense",repeat.name),
          ylab="Expression level (RPM)",
          col="red2"
  )

  par(new=TRUE)  

  barplot(0-anti.data,
          ylim=c(-0.05,0.15),
          col="blue2"
  )
  
  legend("topleft",c("Sense","Antisense"),fill=c("red2","blue2"))
  
}

par(mfrow=c(4,3))

sapply(interesting.repeats,plot.repeat)
```
