# Supplementary material for: An endosiRNA-Based Repression Mechanism Counteracts Transposon Activation during Global DNA Demethylation in Embryonic Stem Cells
Source: Cell Stem Cell. 2017 Nov 2;21(5):694–703.e7. doi: 10.1016/j.stem.2017.10.004 (PMC5678422; doi:10.1016/j.stem.2017.10.004)
Supplement: Data S1. Raw Code to Analyze TEs, Related to Figures 1, 2, 3, and 4 [file mmc3.zip › Data_S1/TE_retained_methylation.R]

setwd("D:/Illumina Analysis/Rebecca Berrens/Dnmt1KO/BS-Seq/Repeat Meth Retention/")

read.delim("cpg_block_meth_levels.txt") -> base.meth.levels
base.meth.levels[,13:22] -> base.meth.levels


read.delim("repeat_meth_counts.txt") -> repeat.meth.counts
by(repeat.meth.counts[,13:22],repeat.meth.counts$Probe,colSums) -> repeat.meth.sums
do.call("rbind",repeat.meth.sums) -> repeat.meth.sums

read.delim("repeat_unmeth_counts.txt") -> repeat.unmeth.counts
by(repeat.unmeth.counts[,13:22],repeat.unmeth.counts$Probe,colSums) -> repeat.unmeth.sums
do.call("rbind",repeat.unmeth.sums) -> repeat.unmeth.sums

(repeat.meth.sums/(repeat.meth.sums+repeat.unmeth.sums))*100 -> repeat.percentages


plot.repeat <- function(repeat.name) {
  
  base.wt <- base.meth.levels$D11
  base.ko <- base.meth.levels$D11.KO
  
  plot(base.wt,
       base.ko,
       pch=19,
       cex=0.2,
       col=densCols(base.wt,base.ko,colramp = colorRampPalette(c("#DDDDDD","#666666"))),
       xlab="WT methylation %",
       ylab="KO methylation %",
       main=repeat.name
  )
  
  points(repeat.percentages[repeat.name,"D11"],repeat.percentages[repeat.name,"D11.KO"],pch=19,cex=1.5,col="red3")
  
  text(repeat.percentages[repeat.name,"D11"],repeat.percentages[repeat.name,"D11.KO"],repeat.name, pos = 1)  
  
  # Find the background points which match this repeat at the start.
  ref.meth.value <- repeat.percentages[repeat.name,"D1.KO"]
  
  # Get the background effect for points which start at this level
  colMeans(base.meth.levels[base.meth.levels$D1.KO > ref.meth.value-1 & base.meth.levels$D1.KO < ref.meth.value+1,],na.rm = TRUE) -> custom.background
  
  # Get an unmatched global background
  colMeans(base.meth.levels,na.rm=TRUE) -> global.means
  
  plot(c(1,3,6,9,11),
       global.means[c(2,4,6,8,10)],
       type="l",
       lwd=2,
       xlab="Time for knockout (days)",
       ylab="Percentage Methylation",
       ylim=c(0,100),
       main=repeat.name,
       col="grey")
  
  lines(
    c(1,3,6,9,11),
    custom.background[c(2,4,6,8,10)],
    col="blue3",
    lwd=2)
  
  lines(
    c(1,3,6,9,11),
    repeat.percentages[repeat.name,c(2,4,6,8,10)],
    col="red3",
    lwd=2)
  
}

interesting.repeats <- c("RLTR45-int","IAPEz-int","MERVL-int","MMERVK9C_I-int","ETnERV2-int","RLTR9E","RLTR1B","IAPLTR3-int","ORR1B1-int","IAP-d-int","MMERVK10C-int","ERVB4_1B-LTR_MM","L1Md_Gf","LTRIS2","RLTR14-int","RMER16-int")

png(filename = "repeat_methylation_retention.png", width = 2400, height=18000, res = 300);
par(mfrow=c(length(interesting.repeats),2))

sapply(interesting.repeats,plot.repeat)

dev.off()
